# Supplementary material for: ﻿A new species of Myotis from China with notes on the siligorensis species group (Chiroptera, Vespertilionidae)
Source: Zookeys. 2025 Nov 7;1258:333–56. doi: 10.3897/zookeys.1258.145290 (PMC12676132; doi:10.3897/zookeys.1258.145290)
Supplement: XML Treatment for Myotis kalkoae [file zookeys.1258.145290-treatment1.xml]

<!DOCTYPE tp:taxon-treatment
  PUBLIC "-//TaxonX//DTD Taxonomic Treatment Publishing DTD v0 20100105//EN" "tax-treatment-NSO.dtd">
<tp:taxon-treatment xmlns:tp="http://www.plazi.org/taxpub"><tp:treatment-meta><kwd-group><label>Taxon classification</label><kwd>
                <named-content content-type="kingdom">Animalia</named-content>
              </kwd><kwd>
                <named-content content-type="order">Chiroptera</named-content>
              </kwd><kwd>
                <named-content content-type="family">Vespertilionidae</named-content>
              </kwd></kwd-group><mixed-citation publication-type="journal"><person-group><name><surname>Tiunov</surname><given-names>Mikhail Petrovich</given-names></name><name><surname>Liu</surname><given-names>Sen</given-names></name><name><surname>Feng</surname><given-names>Jiang</given-names></name><name><surname>Soisook</surname><given-names>Pipat</given-names></name><name><surname>Jiang</surname><given-names>Tinglei</given-names></name></person-group><article-title>﻿A new species of <italic><tp:taxon-name><tp:taxon-name-part taxon-name-part-type="subgenus" reg="Myotis">Myotis</tp:taxon-name-part></tp:taxon-name></italic> from China with notes on the <italic><tp:taxon-name><tp:taxon-name-part taxon-name-part-type="genus" reg="Myotis"/><tp:taxon-name-part taxon-name-part-type="species" reg="siligorensis">siligorensis</tp:taxon-name-part></tp:taxon-name></italic> species group (<tp:taxon-name><tp:taxon-name-part taxon-name-part-type="order">Chiroptera</tp:taxon-name-part></tp:taxon-name>, <tp:taxon-name><tp:taxon-name-part taxon-name-part-type="family">Vespertilionidae</tp:taxon-name-part></tp:taxon-name>)</article-title><source>Zookeys</source><day>07</day><month>11</month><year>2025</year><volume>1258</volume><fpage>333</fpage><lpage>356</lpage><pub-id pub-id-type="doi">10.3897/zookeys.1258.145290</pub-id></mixed-citation></tp:treatment-meta><tp:nomenclature><label>﻿</label><tp:taxon-name><object-id xmlns:xlink="http://www.w3.org/1999/xlink" content-type="arpha" xlink:type="simple">5751E993-8969-53CA-A1C4-9329D338E802</object-id>
              <tp:taxon-name-part taxon-name-part-type="genus" reg="Myotis">Myotis</tp:taxon-name-part>
              <tp:taxon-name-part taxon-name-part-type="species" reg="kalkoae">kalkoae</tp:taxon-name-part>
              <object-id xmlns:xlink="http://www.w3.org/1999/xlink" content-type="zoobank" xlink:type="simple">https://zoobank.org/BD6560B6-4AF2-4F4D-8728-289768EFEFA3</object-id>
            </tp:taxon-name><tp:taxon-authority>Tiunov, Jiang &amp; Liu</tp:taxon-authority><tp:taxon-status xmlns:xlink="http://www.w3.org/1999/xlink" xlink:type="simple">sp. nov.</tp:taxon-status><xref ref-type="fig" rid="F5">Figs 5A</xref><xref ref-type="fig" rid="F6">, 6A</xref><xref ref-type="fig" rid="F7">, 7</xref></tp:nomenclature><tp:treatment-sec sec-type="type material" id="SECID0EOGAI"><title>Type material.</title><p><bold><italic>Holotype</italic>.</bold> • <abbrev xmlns:xlink="http://www.w3.org/1999/xlink" content-type="institution" xlink:title="Institute of Biology and Soil Science, Far East Branch of the Russian Academy of Sciences, Vladivostok, Russia" id="ABBRID0EZGAI" xlink:type="simple">IBSS</abbrev> CQ-08c-16, adult male, body in 75% alcohol, skull and baculum extracted, collected by Liu Sen in July 2008 from Shenxian Cave, near Jiangkou village, Wulong Town, Chongqing Province, China (<named-content xmlns:xlink="http://www.w3.org/1999/xlink" content-type="dwc:verbatimCoordinates" xlink:type="simple"><named-content content-type="geo-json" specific-use="{&#34;type&#34;:&#34;Point&#34;,&#34;coordinates&#34;:[107.841583,29.274183]}" id="NCID0EBHAI" xlink:type="simple">29°16'451"N, 107°50'495"E</named-content></named-content>). <bold><italic>Paratypes</italic>.</bold> • <abbrev xmlns:xlink="http://www.w3.org/1999/xlink" content-type="institution" xlink:title="Institute of Biology and Soil Science, Far East Branch of the Russian Academy of Sciences, Vladivostok, Russia" id="ABBRID0EKHAI" xlink:type="simple">IBSS</abbrev> HUN-08c-24, adult male, body in alcohol, skull extracted, collected by Sen Liu in July 2008 from Tangle Cave, near Zhaiyang village, Jishou Town, Hunan Province, China (<named-content xmlns:xlink="http://www.w3.org/1999/xlink" content-type="dwc:verbatimCoordinates" xlink:type="simple"><named-content content-type="geo-json" specific-use="{&#34;type&#34;:&#34;Point&#34;,&#34;coordinates&#34;:[109.656067,28.298783]}" id="NCID0ESHAI" xlink:type="simple">28°17'927"N, 109°39'364"E</named-content></named-content>); • <named-content xmlns:xlink="http://www.w3.org/1999/xlink" content-type="dwc:institutional_code" xlink:title="Northeast Normal University, Changchun, China" xlink:href="http://grbio.org/institution/northeast-normal-university" xlink:type="simple">NNU</named-content> GZ-07-74, adult male, body in alcohol, skull extracted, collected by Sen Liu in July 2008 from Shizilu Cave at Dongnuang Village (<named-content xmlns:xlink="http://www.w3.org/1999/xlink" content-type="dwc:verbatimCoordinates" xlink:type="simple"><named-content content-type="geo-json" specific-use="{&#34;type&#34;:&#34;Point&#34;,&#34;coordinates&#34;:[106.206117,28.308983]}" id="NCID0E6HAI" xlink:type="simple">28°18'539"N, 106°12'367"E</named-content></named-content>).</p></tp:treatment-sec><tp:treatment-sec sec-type="diagnosis" id="SECID0EEIAI"><title>Diagnosis.</title><p>A <italic><tp:taxon-name><tp:taxon-name-part taxon-name-part-type="subgenus" reg="Myotis">Myotis</tp:taxon-name-part></tp:taxon-name></italic> species of small size was established as belonging to the <italic><tp:taxon-name><tp:taxon-name-part taxon-name-part-type="genus" reg="Myotis"/><tp:taxon-name-part taxon-name-part-type="species" reg="siligorensis">siligorensis</tp:taxon-name-part></tp:taxon-name></italic> species group, with the following characteristics: forearm length = 34.9, 35.3 mm (<italic>n</italic> = 2), condylobasal length of skull = 11.9, 12.1 mm (<italic>n</italic> = 2). The margin of the plagiopatagium was attached to the metatarsus of the first toe. The foot, including the claw, accounted for 50% (49, 51%, <italic>n</italic> = 2) of the tibia. The frontal portion of the skull was distinctly elevated above the low rostrum, as in <italic><tp:taxon-name><tp:taxon-name-part taxon-name-part-type="genus" reg="Myotis">M.</tp:taxon-name-part> <tp:taxon-name-part taxon-name-part-type="species" reg="siligorensis">siligorensis</tp:taxon-name-part></tp:taxon-name></italic>, <italic><tp:taxon-name><tp:taxon-name-part taxon-name-part-type="genus" reg="Myotis">M.</tp:taxon-name-part> <tp:taxon-name-part taxon-name-part-type="species" reg="badius">badius</tp:taxon-name-part></tp:taxon-name></italic>, <italic><tp:taxon-name><tp:taxon-name-part taxon-name-part-type="genus" reg="Myotis">M.</tp:taxon-name-part> <tp:taxon-name-part taxon-name-part-type="species" reg="csorbai">csorbai</tp:taxon-name-part></tp:taxon-name></italic>, and <italic><tp:taxon-name><tp:taxon-name-part taxon-name-part-type="genus" reg="Myotis">M.</tp:taxon-name-part> <tp:taxon-name-part taxon-name-part-type="species" reg="annamiticus">annamiticus</tp:taxon-name-part></tp:taxon-name></italic>. Both small upper premolars (P<sup>2</sup> and P<sup>3</sup>) were present in the tooth row and clearly visible from a lateral view. The lower molars were of the seminyctalodon type, as in <italic><tp:taxon-name><tp:taxon-name-part taxon-name-part-type="genus" reg="Myotis">M.</tp:taxon-name-part> <tp:taxon-name-part taxon-name-part-type="species" reg="siligorensis">siligorensis</tp:taxon-name-part></tp:taxon-name></italic>, <italic><tp:taxon-name><tp:taxon-name-part taxon-name-part-type="genus" reg="Myotis">M.</tp:taxon-name-part> <tp:taxon-name-part taxon-name-part-type="species" reg="badius">badius</tp:taxon-name-part></tp:taxon-name></italic>, <italic><tp:taxon-name><tp:taxon-name-part taxon-name-part-type="genus" reg="Myotis">M.</tp:taxon-name-part> <tp:taxon-name-part taxon-name-part-type="species" reg="phanluongi">phanluongi</tp:taxon-name-part></tp:taxon-name></italic>, and <italic><tp:taxon-name><tp:taxon-name-part taxon-name-part-type="genus" reg="Myotis">M.</tp:taxon-name-part> <tp:taxon-name-part taxon-name-part-type="species" reg="annamiticus">annamiticus</tp:taxon-name-part></tp:taxon-name></italic>. This new form could be clearly distinguished from all the latter species by the shape of the baculum. The measurements of the holotype (in mm) were as follows: body length – 35, tail length – 28, length of the free tail tip – 0.5, ear length – 11.9, tragus length – 5.5, tibia length – 12.4, foot length with claws – 7.3, forearm length – 34.9, length of the first digit (without claws/with claws) – 3.6/5.0, Mc2 – 28.2, Mc3 – 29.8, Ph3.1 – 9.3, Ph3.2 – 8.2, Ph3.3 – 6.4, Mc4 – 29.1, Ph4.1 – 9.4, Ph4.2 – 8.3, Mc5 – 29.1, Ph5.1 – 8.4, Ph5.2 – 7.8; <abbrev xmlns:xlink="http://www.w3.org/1999/xlink" xlink:title="condylobasal length" id="ABBRID0E4LAI" xlink:type="simple">CBL</abbrev> – 11.9, <abbrev xmlns:xlink="http://www.w3.org/1999/xlink" xlink:title="condylocanine length" id="ABBRID0EBMAI" xlink:type="simple">CCL</abbrev> – 11.1, W – 6.8, <abbrev xmlns:xlink="http://www.w3.org/1999/xlink" xlink:title="width of the braincase" id="ABBRID0EFMAI" xlink:type="simple">BCW</abbrev> – 6.4, <abbrev xmlns:xlink="http://www.w3.org/1999/xlink" xlink:title="height of the braincase posterior to the auditory bullae" id="ABBRID0EJMAI" xlink:type="simple">BCH</abbrev> – 5.6, <abbrev xmlns:xlink="http://www.w3.org/1999/xlink" xlink:title="least interorbital width" id="ABBRID0ENMAI" xlink:type="simple">IOW</abbrev> – 3.2, <abbrev xmlns:xlink="http://www.w3.org/1999/xlink" xlink:title="zygomatic width" id="ABBRID0ERMAI" xlink:type="simple">ZW</abbrev> – 8.0, <abbrev xmlns:xlink="http://www.w3.org/1999/xlink" xlink:title="rostral width at the level of the preorbital foramina" id="ABBRID0EVMAI" xlink:type="simple">WR</abbrev> – 4.1, <abbrev xmlns:xlink="http://www.w3.org/1999/xlink" xlink:title="rostral length from the preorbital foramen to the anterior edges of alveolus of the inner incisor" id="ABBRID0EZMAI" xlink:type="simple">LR</abbrev> – 2.95, <abbrev xmlns:xlink="http://www.w3.org/1999/xlink" xlink:title="C–M3 crown length" id="ABBRID0E4MAI" xlink:type="simple">CM3</abbrev> – 4.5, PD – 0.5, P4M3 – 3.45, WM3 – 1.25, LM3 – 0.6, <abbrev xmlns:xlink="http://www.w3.org/1999/xlink" xlink:title="crown width between the outer margins of the upper canines" id="ABBRID0EBNAI" xlink:type="simple">CC</abbrev> – 3.3, M3M3 – 5.2, LMD – 9.3, HMD – 2.5, <abbrev xmlns:xlink="http://www.w3.org/1999/xlink" xlink:title="crown length of the maxillary tooth row." id="ABBRID0EFNAI" xlink:type="simple">MCM3</abbrev> – 4.9.</p></tp:treatment-sec><tp:treatment-sec sec-type="description" id="SECID0EJNAI"><title>Description.</title><p>The hairs of the dorsal pelage were brown with a grayish tinge. The fur was uniformly paler on the ventral surface. Each ear was comparatively short, not extending, when laid forward, to the tip of the nose. The tragus was relatively short, a little less than 1/2 as high as the conch. The tragus’s anterior border was straight with a rounded tip, and its widest portion was in the lower 2/3. The lobe at the base of the tragus was thin, wavy, curved, and perpendicular to the tragus. The outer angle exhibited a mastoid form and points upward (Fig. <xref ref-type="fig" rid="F5">5A</xref>). The wing membrane was broad, and the fifth finger was relatively long, ~84% of the third finger in length. The calcar was ~35% (32.2, 43.0%, <italic>n</italic> = 2) the length of the posterior border of the interfemoral membrane when measured from the foot to the tip of the tail; it was without a keel or terminal lobe. The tail was relatively long, at 82% of the head and body length; ~0.45 mm of its tip was free from the membrane. The ventral surface of the interfemoral membrane was sparsely haired, and the hairs were ~0.7–0.8 mm in length.</p><fig id="F5" position="float" orientation="portrait"><object-id xmlns:xlink="http://www.w3.org/1999/xlink" content-type="doi" xlink:type="simple">10.3897/zookeys.1258.145290.figure5</object-id><object-id xmlns:xlink="http://www.w3.org/1999/xlink" content-type="zenodo_dep_id" xlink:type="simple">17563041</object-id><object-id xmlns:xlink="http://www.w3.org/1999/xlink" content-type="arpha" xlink:type="simple">859CA764-36F3-563A-87A4-9352A6D645AD</object-id><label>Figure 5.</label><caption><p>Shape of the tragus and lobe at the base of the tragus: A. <italic><tp:taxon-name><tp:taxon-name-part taxon-name-part-type="genus" reg="Myotis">Myotis</tp:taxon-name-part> <tp:taxon-name-part taxon-name-part-type="species" reg="kalkoae">kalkoae</tp:taxon-name-part></tp:taxon-name></italic> sp. nov. (tragus, lobe at the base of the tragus (anterior view, view from above and lateral view)); B. <italic><tp:taxon-name><tp:taxon-name-part taxon-name-part-type="genus" reg="Myotis">Myotis</tp:taxon-name-part> <tp:taxon-name-part taxon-name-part-type="species" reg="sowerbyi">sowerbyi</tp:taxon-name-part></tp:taxon-name></italic> (tragus, lobe at the base of the tragus (anterior view, view from above and lateral view)); C. <italic><tp:taxon-name><tp:taxon-name-part taxon-name-part-type="genus" reg="Myotis">Myotis</tp:taxon-name-part> <tp:taxon-name-part taxon-name-part-type="species" reg="badius">badius</tp:taxon-name-part></tp:taxon-name></italic> (tragus, lobe at the base of the tragus (anterior view, view from above and lateral view)); D. <italic><tp:taxon-name><tp:taxon-name-part taxon-name-part-type="genus" reg="Myotis">Myotis</tp:taxon-name-part> <tp:taxon-name-part taxon-name-part-type="species" reg="siligorensis">siligorensis</tp:taxon-name-part></tp:taxon-name></italic> (tragus, lobe at the base of the tragus (anterior view, view from above, and lateral view)); E. <italic><tp:taxon-name><tp:taxon-name-part taxon-name-part-type="genus" reg="Myotis">Myotis</tp:taxon-name-part> <tp:taxon-name-part taxon-name-part-type="species" reg="alticraniatus">alticraniatus</tp:taxon-name-part></tp:taxon-name></italic> (tragus, lobe at the base of the tragus (anterior view, view from above, and lateral view)); F. <italic><tp:taxon-name><tp:taxon-name-part taxon-name-part-type="genus" reg="Myotis">M.</tp:taxon-name-part> <tp:taxon-name-part taxon-name-part-type="species" reg="phanluongi">phanluongi</tp:taxon-name-part></tp:taxon-name></italic> (tragus, lobe at the base of the tragus (anterior view, view from above, and lateral view)).</p></caption><graphic xmlns:xlink="http://www.w3.org/1999/xlink" xlink:href="zookeys-1258-333_article-145290__-g005.jpg" position="float" orientation="portrait" xlink:type="simple" id="oo_1460309.jpg"><uri content-type="original_file" xlink:type="simple">https://binary.pensoft.net/fig/1460309</uri></graphic></fig><p>The frontal portion of the skull was distinctly elevated above the low rostrum, as in <italic><tp:taxon-name><tp:taxon-name-part taxon-name-part-type="genus" reg="Myotis">M.</tp:taxon-name-part> <tp:taxon-name-part taxon-name-part-type="species" reg="csorbai">csorbai</tp:taxon-name-part></tp:taxon-name></italic>, <italic><tp:taxon-name><tp:taxon-name-part taxon-name-part-type="genus" reg="Myotis">M.</tp:taxon-name-part> <tp:taxon-name-part taxon-name-part-type="species" reg="badius">badius</tp:taxon-name-part></tp:taxon-name></italic>, and <italic><tp:taxon-name><tp:taxon-name-part taxon-name-part-type="genus" reg="Myotis">M.</tp:taxon-name-part> <tp:taxon-name-part taxon-name-part-type="species" reg="siligorensis">siligorensis</tp:taxon-name-part></tp:taxon-name></italic>. The height of the brain sample was ca. 78.9% (75.4, 82.35%, <italic>n</italic> = 2) of the skull width. The upper surface of the rostrum contained a visible groove in the middle (Fig. <xref ref-type="fig" rid="F6">6A</xref>). The interorbital constriction was remarkably narrow; the interorbital width was ~46% of the skull width. The posterior border of the naris extends to the posterior margin of the upper canine. The sagittal crest was scarcely evident, and the lambdoid crests were visible laterally but were lacking in the central portion. The outer upper incisor (I<sup>3</sup>) possessed three or four cusps and was equal to or slightly greater than the internal incisor (I<sup>2</sup>). The upper canine was short; it scarcely exceeded the posterior premolar (P<sup>4</sup>) in height and occupied a smaller crown area. The anterior premolar (P<sup>2</sup>) was in contact with the canine and &lt; 1/2 of its height. The middle premolar (P<sup>3</sup>) was small, &lt; 2/3 of P<sup>2</sup> in height and ~1/2 the crown area. Both small upper premolars were situated in the toothrow and were visible when the skull was viewed laterally. The posterior premolar (P<sup>4</sup>) was low, with an antero-internal cusp. The upper molars possessed well-developed protoconules. In the lower dentition, the first (I<sub>1</sub>) and second lower incisors (I<sub>2</sub>) were three- or four-lobed. The canine was small, and its height was less than that of the posterior lower premolar (P<sub>4</sub>). The first lower premolar (P<sub>2</sub>) was ~2/3 the height of the canine. The second lower premolar (P<sub>3</sub>) was ~1/2 the height of P<sub>2</sub> and was located within the toothrow. The lower first molar was of the nyctalodont type (the postcristid was connected to the hypoconulid). The second molar was of a seminyctalodont dental type (the postcristid connects to both the entoconid and the hypoconulid). The third molar was a typical myotodont.</p><fig id="F6" position="float" orientation="portrait"><object-id xmlns:xlink="http://www.w3.org/1999/xlink" content-type="doi" xlink:type="simple">10.3897/zookeys.1258.145290.figure6</object-id><object-id xmlns:xlink="http://www.w3.org/1999/xlink" content-type="zenodo_dep_id" xlink:type="simple">17563043</object-id><object-id xmlns:xlink="http://www.w3.org/1999/xlink" content-type="arpha" xlink:type="simple">D5BC78E1-1B63-5923-B39D-504ACEEA58F3</object-id><label>Figure 6.</label><caption><p>A. Dorsal, ventral, and lateral views of the cranium and mandible of <italic><tp:taxon-name><tp:taxon-name-part taxon-name-part-type="genus" reg="Myotis">Myotis</tp:taxon-name-part> <tp:taxon-name-part taxon-name-part-type="species" reg="kalkoae">kalkoae</tp:taxon-name-part></tp:taxon-name></italic> sp. nov. (holotype); B. Dorsal, ventral, and lateral views of the cranium and mandible of <italic><tp:taxon-name><tp:taxon-name-part taxon-name-part-type="genus" reg="Myotis">Myotis</tp:taxon-name-part> <tp:taxon-name-part taxon-name-part-type="species" reg="sowerbyi">sowerbyi</tp:taxon-name-part></tp:taxon-name></italic>; C. Dorsal, ventral, and lateral views of the cranium and mandible of <italic><tp:taxon-name><tp:taxon-name-part taxon-name-part-type="genus" reg="Myotis">M.</tp:taxon-name-part> <tp:taxon-name-part taxon-name-part-type="species" reg="alticraniatus">alticraniatus</tp:taxon-name-part></tp:taxon-name></italic>.</p></caption><graphic xmlns:xlink="http://www.w3.org/1999/xlink" xlink:href="zookeys-1258-333_article-145290__-g006.jpg" position="float" orientation="portrait" xlink:type="simple" id="oo_1460310.jpg"><uri content-type="original_file" xlink:type="simple">https://binary.pensoft.net/fig/1460310</uri></graphic></fig><p>Baculum. The baculum of <italic><tp:taxon-name><tp:taxon-name-part taxon-name-part-type="genus" reg="Myotis">M.</tp:taxon-name-part> <tp:taxon-name-part taxon-name-part-type="species" reg="kalkoae">kalkoae</tp:taxon-name-part></tp:taxon-name></italic> sp. nov. was essentially similar to that of the other species within this group. The feature was a small bonelet that was broadly rounded proximally and narrowed distally. Viewed laterally, it was recurved in shape (Fig. <xref ref-type="fig" rid="F7">7</xref>). A reduced urethral groove was present proximally on the ventral surface; it appeared as a triangularly shaped, poorly articulated depression. The length was ~0.5 mm; the greatest width was ~0.15 mm (<italic>n</italic> = 2 adults).</p><fig id="F7" position="float" orientation="portrait"><object-id xmlns:xlink="http://www.w3.org/1999/xlink" content-type="doi" xlink:type="simple">10.3897/zookeys.1258.145290.figure7</object-id><object-id xmlns:xlink="http://www.w3.org/1999/xlink" content-type="zenodo_dep_id" xlink:type="simple">17563045</object-id><object-id xmlns:xlink="http://www.w3.org/1999/xlink" content-type="arpha" xlink:type="simple">DC5E7CDF-A8C9-5558-B31F-D5338415AAF8</object-id><label>Figure 7.</label><caption><p>Baculum of <italic><tp:taxon-name><tp:taxon-name-part taxon-name-part-type="genus" reg="Myotis">Myotis</tp:taxon-name-part> <tp:taxon-name-part taxon-name-part-type="species" reg="kalkoae">kalkoae</tp:taxon-name-part></tp:taxon-name></italic> sp. nov., dorsal, ventral, and lateral views. Scale bar: 0.2 mm.</p></caption><graphic xmlns:xlink="http://www.w3.org/1999/xlink" xlink:href="zookeys-1258-333_article-145290__-g007.jpg" position="float" orientation="portrait" xlink:type="simple" id="oo_1460311.jpg"><uri content-type="original_file" xlink:type="simple">https://binary.pensoft.net/fig/1460311</uri></graphic></fig></tp:treatment-sec><tp:treatment-sec sec-type="etymology" id="SECID0EAVAI"><title>Etymology.</title><p>The new species is named in honor of Dr. Elisabeth Kalko (1962–2011), head of the Institute of Experimental Ecology (University of Ulm, Germany), who, in the early 2000s, was one of the most prominent experts in the field of bat community ecology.</p></tp:treatment-sec></tp:taxon-treatment>
