# Supplementary material for: ﻿A new species of Myotis from China with notes on the siligorensis species group (Chiroptera, Vespertilionidae)
Source: Zookeys. 2025 Nov 7;1258:333–56. doi: 10.3897/zookeys.1258.145290 (PMC12676132; doi:10.3897/zookeys.1258.145290)
Supplement: Supplementary material 2 — Genetic distances based on Cytb sequences [file zookeys-1258-333_article-145290__-s002.xlsx]

## Sheet: Table 
A new species of Myotis from China with notes on the 'siligorensis' species group (Chiroptera, Vespertilionidae)
Mikhail Petrovich Tiunov1, Sen Liu2, Jiang Feng3, Pipat Soisook4, Tinglei Jiang5.
	Supp file S2. Genetic distances based on Cytb sequences
		Myotis badius			M. kalkoae sp. nov.		M. sowerbyi				Myotis alticraniatus	Myotis longipes	Myotis davidii	Myotis capaccinii	Myotis petax	Myotis frater	Myotis muricola	Myotis mystacinus	Myotis altarium	Myotis ikonnikovi	Myotis alcathoe	Myotis brandtii	Kerivoula hardwickii	Kerivoula titania
		GD-08-38	GX-07-10	MW054891.1	CQ-08c-16	HUN-08c-16	AH-08-9	ZJ-08-47	JS-08-31	JS-08-37
Myotis badius	GD-08-38	-
	GX-07-10	0.000877771	-
	MW054891.1	0.0133229	0.0142129	-
M. kalkoae sp. nov.	CQ-08c-16	0.0142129	0.015104	0.0151263	-
	HUN-08c-16	0.0124236	0.0133128	0.0133341	0.00175651	-
M. sowerbyi	AH-08-9	0.0151263	0.0160179	0.017859	0.0115259	0.0115356	-
	ZJ-08-47	0.0151263	0.0160179	0.017859	0.0115259	0.0115356	0.00175747
	JS-08-31	0.0160179	0.0169107	0.0187528	0.0124143	0.0124236	0.00263679	0.00263679	-
	JS-08-37	0.0169229	0.0178165	0.0196635	0.0133128	0.0133229	0.00351862	0.00351862	0.000877963	-
Myotis alticraniatus		0.0420344	0.0429511	0.0430274	0.0363472	0.0363797	0.037324	0.037324	0.0382358	0.0391827	-
Myotis longipes		0.0803757	0.0813316	0.0825043	0.0773082	0.0773761	0.0783975	0.0783975	0.0783286	0.0793511	0.0622995	-
Myotis davidii		0.0752091	0.0761601	0.0773082	0.0741959	0.0742594	0.0762899	0.0762899	0.0772416	0.078261	0.0752736	0.065223	-
Myotis capaccinii		0.161369	0.162421	0.165086	0.160183	0.161506	0.1699	0.1699	0.170962	0.169753	0.16389	0.165086	0.164945	-
Myotis petax		0.133014	0.134034	0.130882	0.131899	0.131996	0.13873	0.13873	0.136374	0.137498	0.135351	0.146478	0.133014	0.168902	-
Myotis frater		0.16476	0.165818	0.164888	0.169522	0.16846	0.164888	0.167267	0.167135	0.165946	0.164888	0.168196	0.166208	0.19501	0.166877	-
Myotis muricola		0.159115	0.158066	0.156895	0.157943	0.158066	0.154562	0.156895	0.157943	0.159115	0.15924	0.172336	0.152357	0.181379	0.146153	0.165283	-
Myotis mystacinus		0.183158	0.18208	0.179626	0.180701	0.180852	0.180852	0.183312	0.183158	0.181928	0.185784	0.189195	0.166475	0.212195	0.179184	0.19154	0.168066	-
Myotis altarium		0.175823	0.176894	0.171131	0.170992	0.169929	0.177184	0.177184	0.178256	0.179477	0.172336	0.177184	0.18843	0.211051	0.173402	0.19816	0.168327	0.18966	-
Myotis ikonnikovi		0.168594	0.169656	0.16873	0.172196	0.171131	0.174754	0.174754	0.174611	0.175823	0.167534	0.175045	0.161987	0.185359	0.171651	0.194968	0.161909	0.172851	0.168327	-
Myotis alcathoe		0.183936	0.185017	0.177966	0.17447	0.175539	0.179184	0.181629	0.181482	0.182707	0.186555	0.184086	0.174754	0.179368	0.174191	0.186402	0.170855	0.190124	0.17811	0.132819	-
Myotis brandtii		0.166751	0.167812	0.175261	0.169389	0.171651	0.169258	0.171651	0.171518	0.172717	0.183787	0.18625	0.159922	0.179368	0.157123	0.180909	0.155746	0.178479	0.181849	0.164499	0.122194	-
Kerivoula hardwickii		0.210845	0.211973	0.213478	0.206107	0.207228	0.210969	0.212222	0.212097	0.210845	0.212222	0.193747	0.198944	0.243745	0.20587	0.200178	0.220223	0.221689	0.241455	0.208595	0.19197	0.20375	-
Kerivoula titania		0.22651	0.227657	0.215134	0.220366	0.221504	0.227956	0.229256	0.225514	0.226809	0.212609	0.201401	0.215547	0.239226	0.209969	0.199789	0.221362	0.238972	0.213012	0.196388	0.18605	0.227956	0.129455	-
