# Supplementary material for: ﻿A new species of Myotis from China with notes on the siligorensis species group (Chiroptera, Vespertilionidae)
Source: Zookeys. 2025 Nov 7;1258:333–56. doi: 10.3897/zookeys.1258.145290 (PMC12676132; doi:10.3897/zookeys.1258.145290)
Supplement: Supplementary material 3 — Genetic distances based on 12S rDNA sequences [file zookeys-1258-333_article-145290__-s003.xlsx]

## Sheet: Table 
A new species of Myotis from China with notes on the 'siligorensis' species group (Chiroptera, Vespertilionidae)
Mikhail Petrovich Tiunov1, Sen Liu2, Jiang Feng3, Pipat Soisook4, Tinglei Jiang5.
	Supp file S3 Genetic distances based on 12S rDNA sequences
		Myotis sowerbyi			Myotis kalkoae sp. nov.	Myotis badius		Myotis alticraniatus		Myotis phanluongi	Myotis annamiticus	Myotis csorbai	Myotis capaccinii	Myotis muricola	Kerivoula hardwickii	Kerivoula titania
		AH-08-9	JS-08-31	JX-09-89	GZ-07-74	GD-08-38	GX-07-10	FJ755898.1	AY495508.1
Myotis sowerbyi	AH-08-9	-
	JS-08-31	0.00416532	-
	JX-09-89	0.00416559	0.00729716	-
Myotis kalkoae sp. nov.	GZ-07-74	0.0190826	0.0244366	0.0169142	-
Myotis badius	GD-08-38	0.0157706	0.018939	0.0115221	0.0233867	-
	GX-07-10	0.0147142	0.0178793	0.0104724	0.0223134	0.00103708	-
Myotis alticraniatus	FJ755898.1	0.0200579	0.0232401	0.0157774	0.0310455	0.021148	0.0200881	-
	AY495508.1	0.0168286	0.0200004	0.0125734	0.0266405	0.0200522	0.0189929	0.0136571	-
Myotis phanluongi		0.0243896	0.0275892	0.0200733	0.0310597	0.0254905	0.0244242	0.0211904	0.0200905	-
Myotis annamiticus		0.0464593	0.049729	0.0419803	0.0546201	0.0510406	0.0499459	0.0443127	0.0386588	0.0387363	-
Myotis csorbai		0.0625103	0.0658387	0.0579015	0.075634	0.0647782	0.0636646	0.0625527	0.060168	0.0568075	0.0707318	-
Myotis capaccinii		0.0749918	0.0783596	0.0714743	0.0824656	0.0774056	0.0762756	0.0727723	0.0690989	0.0669564	0.070274	0.0821104	-
Myotis muricola		0.0872163	0.0906452	0.0824009	0.0851312	0.0811961	0.0800537	0.0861684	0.0824633	0.0860997	0.0909169	0.0993069	0.0904059	-
Kerivoula hardwickii		0.129509	0.132042	0.124388	0.130011	0.12812	0.126901	0.129424	0.125445	0.130798	0.135726	0.141148	0.131176	0.136975	-
Kerivoula titania		0.113017	0.115488	0.10803	0.114722	0.110412	0.10922	0.115488	0.114141	0.114272	0.121663	0.136269	0.132482	0.133538	0.077742	-
